# Supplementary material for: Sublexical cues affect degraded speech processing: insights from fMRI
Source: Cereb Cortex Commun. 2022 Feb 16;3(1):tgac007. doi: 10.1093/texcom/tgac007 (PMC8914075; doi:10.1093/texcom/tgac007)
Supplement: supplementary_materials_tgac007 [file supplementary_materials_tgac007.zip]

Archive with 12 entries (12 files):
- Ansot_clear pseudoword.wav
- Ansot_degraded pseudoword.wav
- Futam_clear pseudoword.wav
- Futam_degraded pseudoword.wav
- S1_Catch.tif
- S3.tif
- S4_STD_ROI_PAC.tif
- S5.tif
- S6.tif
- supplementary materials_SublexicalCues_Al-Zubaidi et al_proof.docx
- Teuler_clear pseudoword.wav
- Teuler_degraded pseudoword.wav
